# Supplementary material for: Generating a Small Shuttle Vector for Effective Genetic Engineering of Methanosarcina mazei Allowed First Insights in Plasmid Replication Mechanism in the Methanoarchaeon
Source: Int J Mol Sci. 2022 Oct 7;23(19):11910. doi: 10.3390/ijms231911910 (PMC9569500; doi:10.3390/ijms231911910)
Supplement: Supplementary file 1 [file ijms-23-11910-s001.zip]

Archive with 1 entries (1 files):
- ijms-1933715-supplementary.pdf
